# Supplementary material for: Biomarkers of central and peripheral inflammation mediate the association between HIV and depressive symptoms
Source: Transl Psychiatry. 2023 Jun 6;13:190. doi: 10.1038/s41398-023-02489-0 (PMC10244452; doi:10.1038/s41398-023-02489-0)
Supplement: Supplementary file 3 — Supp File 3 - Correlation Matrices [file 41398_2023_2489_MOESM3_ESM.xlsx]

## Sheet: All Soluble
	C.IL6	C.IP10	C.KynTrp	C.MCP1	C.MIG	C.MIP1	C.Neop	C.NFL	C.RANTES	C.sCD14	C.sCD163	C.TNF	P.CRP	P.IFABP	P.IL6	P.IP10	P.KynTrp	P.MCP1	P.MIG	P.MIP1	P.Neop	P.NFL	P.RANTES	P.sCD14	P.sCD16	P.sCD163	P.TNF
C-IL6	1
C-IP10	-0.088	1
C-KynTrp	0.212	-0.044	1
C-MCP1	0.498	-0.079	0.13	1
C-MIG	0.474	0.055	0.305	0.205	1
C-MIP1	0.531	0	0.086	0.245	0.336	1
C-Neop	-0.272	0.58	-0.088	-0.201	0.01	0.012	1
C-NFL	0.045	0.058	0.088	0.272	-0.02	0.025	0.094	1
C-RANTES	-0.029	-0.2	0.058	0.361	0.274	0.06	-0.025	0.07	1
C-sCD14	-0.056	0.11	-0.096	0.084	0.065	-0.073	0.294	0.158	0.317	1
C-sCD163	0.103	-0.093	0.042	0.33	0.066	-0.041	0.095	0.325	0.357	0.578	1
C-TNF	0.14	-0.24	0.225	0.214	0.065	-0.057	-0.273	0.167	0.118	-0.045	0.133	1
P-CRP	-0.03	0.004	0.025	-0.143	-0.095	-0.097	-0.001	0	-0.284	-0.044	-0.01	0.009	1
P-IFABP	-0.08	0.152	0.232	0.086	-0.106	-0.08	0.083	0.061	0.173	-0.033	0.021	0.007	0.135	1
P-IL6	0.472	-0.081	0.172	0.291	0.395	0.462	-0.066	0.08	0.049	-0.183	0.019	0.097	0.141	-0.144	1
P-IP10	-0.306	0.51	-0.144	-0.216	-0.069	-0.056	0.501	0.031	-0.122	-0.075	-0.14	-0.278	-0.037	0.01	-0.08	1
P-KynTrp	-0.27	0.255	0.241	-0.056	-0.154	-0.083	0.242	0.162	-0.113	0.038	0.044	-0.023	0.191	0.2	-0.03	0.433	1
P-MCP1	0.33	-0.231	-0.104	0.311	0.243	0.261	-0.135	0.096	0.094	-0.001	0.077	0.002	0.117	-0.019	0.403	-0.324	-0.241	1
P-MIG	0.342	0.132	0.154	0.244	0.342	0.49	-0.028	0.188	0.11	0.018	0.015	0.092	-0.202	-0.062	0.462	0.053	0	0.228	1
P-MIP1	-0.025	0.036	0.027	0.142	0.123	0.138	0.01	0.091	0.121	-0.011	-0.016	0.1	-0.031	0.05	0.227	0.02	0.096	0.11	0.373	1
P-Neop	-0.086	0.23	0.263	0.055	0.171	-0.038	0.32	0.256	0.129	0.189	0.15	-0.05	0.151	0.352	0.137	0.341	0.621	-0.031	0.134	0.051	1
P-NFL	-0.227	0.022	-0.025	-0.042	-0.206	-0.018	0.295	0.504	-0.014	0.093	0.005	-0.142	0.042	0.212	0.085	0.215	0.307	0.06	-0.065	0.099	0.352	1
P-RANTES	0.206	0.182	0.062	-0.093	0.205	0.293	0	0.023	-0.457	-0.129	-0.164	-0.159	0.13	-0.18	0.283	-0.076	0.063	0.336	0.29	0.157	-0.004	-0.081	1
P-sCD14	-0.069	0.057	0.097	0.076	0.011	-0.066	0.032	0.042	0.006	0.029	0.036	0.021	0.194	0.176	-0.019	0.025	0.108	0.123	-0.02	0.044	0.171	0.139	0.103	1
P-sCD16	-0.025	0.177	-0.065	-0.048	-0.095	-0.111	0.294	-0.006	-0.015	0.01	0.033	-0.229	0.07	0.096	-0.06	0.235	0.118	0.101	-0.159	-0.064	0.15	0.167	-0.118	0.271	1
P-sCD163	0.173	-0.138	0.139	0.258	0.167	0.065	-0.076	0.068	0.02	-0.008	0.159	0.229	0.166	0.054	0.272	-0.04	0.159	0.115	0.161	-0.116	0.192	-0.087	-0.027	0.153	0.031	1
P-TNF	0.044	-0.254	0.155	0.315	-0.112	-0.097	-0.104	0.22	0.161	-0.145	0.269	0.366	0.082	0.22	0.152	-0.091	0.114	0.044	-0.13	0.085	0.14	0.036	-0.221	-0.194	-0.196	0.246	1

## Sheet: Plasma-CSF
	C.IL6	C.IP10	C.KynTrp	C.MCP1	C.MIG	C.MIP1	C.Neop	C.NFL	C.RANTES	C.sCD14	C.sCD163	C.TNF
P-IL6	0.472	-0.081	0.172	0.291	0.395	0.462	-0.066	0.08	0.049	-0.183	0.019	0.097
P-IP10	-0.306	0.51	-0.144	-0.216	-0.069	-0.056	0.501	0.031	-0.122	-0.075	-0.14	-0.278
P-KynTrp	-0.27	0.255	0.241	-0.056	-0.154	-0.083	0.242	0.162	-0.113	0.038	0.044	-0.023
P-MCP1	0.33	-0.231	-0.104	0.311	0.243	0.261	-0.135	0.096	0.094	-0.001	0.077	0.002
P-MIG	0.342	0.132	0.154	0.244	0.342	0.49	-0.028	0.188	0.11	0.018	0.015	0.092
P-MIP1	-0.025	0.036	0.027	0.142	0.123	0.138	0.01	0.091	0.121	-0.011	-0.016	0.1
P-Neop	-0.086	0.23	0.263	0.055	0.171	-0.038	0.32	0.256	0.129	0.189	0.15	-0.05
P-NFL	-0.227	0.022	-0.025	-0.042	-0.206	-0.018	0.295	0.504	-0.014	0.093	0.005	-0.142
P-RANTES	0.206	0.182	0.062	-0.093	0.205	0.293	0	0.023	-0.457	-0.129	-0.164	-0.159
P-sCD14	-0.069	0.057	0.097	0.076	0.011	-0.066	0.032	0.042	0.006	0.029	0.036	0.021
P-sCD163	0.173	-0.138	0.139	0.258	0.167	0.065	-0.076	0.068	0.02	-0.008	0.159	0.229
P-TNF	0.044	-0.254	0.155	0.315	-0.112	-0.097	-0.104	0.22	0.161	-0.145	0.269	0.366

## Sheet: Plasma-Plasma
	P.CRP	P.IFABP	P.IL6	P.IP10	P.KynTrp	P.MCP1	P.MIG	P.MIP1	P.Neop	P.NFL	P.RANTES	P.sCD14	P.sCD16	P.sCD163	P.TNF
P-CRP	1
P-IFABP	0.14	1
P-IL6	0.14	-0.14	1
P-IP10	-0.04	0.01	-0.08	1
P-KynTrp	0.19	0.2	-0.03	0.43	1
P-MCP1	0.12	-0.02	0.4	-0.32	-0.24	1
P-MIG	-0.2	-0.06	0.46	0.05	0	0.23	1
P-MIP1	-0.03	0.05	0.23	0.02	0.1	0.11	0.37	1
P-Neop	0.15	0.35	0.14	0.34	0.62	-0.03	0.13	0.05	1
P-NFL	0.04	0.21	0.09	0.21	0.31	0.06	-0.07	0.1	0.35	1
P-RANTES	0.13	-0.18	0.28	-0.08	0.06	0.34	0.29	0.16	0	-0.08	1
P-sCD14	0.19	0.18	-0.02	0.02	0.11	0.12	-0.02	0.04	0.17	0.14	0.1	1
P-sCD16	0.07	0.1	-0.06	0.24	0.12	0.1	-0.16	-0.06	0.15	0.17	-0.12	0.27	1
P-sCD163	0.17	0.05	0.27	-0.04	0.16	0.12	0.16	-0.12	0.19	-0.09	-0.03	0.15	0.03	1
P-TNF	0.08	0.22	0.15	-0.09	0.11	0.04	-0.13	0.09	0.14	0.04	-0.22	-0.19	-0.2	0.25	1

## Sheet: CSF-CSF
	C.IL6	C.IP10	C.KynTrp	C.MCP1	C.MIG	C.MIP1	C.Neop	C.NFL	C.RANTES	C.sCD14	C.sCD163	C.TNF
C-IL6	1
C-IP10	-0.088	1
C-KynTrp	0.212	-0.044	1
C-MCP1	0.498	-0.079	0.13	1
C-MIG	0.474	0.055	0.305	0.205	1
C-MIP1	0.531	0	0.086	0.245	0.336	1
C-Neop	-0.272	0.58	-0.088	-0.201	0.01	0.012	1
C-NFL	0.045	0.058	0.088	0.272	-0.02	0.025	0.094	1
C-RANTES	-0.029	-0.2	0.058	0.361	0.274	0.06	-0.025	0.07	1
C-sCD14	-0.056	0.11	-0.096	0.084	0.065	-0.073	0.294	0.158	0.317	1
C-sCD163	0.103	-0.093	0.042	0.33	0.066	-0.041	0.095	0.325	0.357	0.578	1
C-TNF	0.14	-0.24	0.225	0.214	0.065	-0.057	-0.273	0.167	0.118	-0.045	0.133	1

## Sheet: Imaging
	WM.Cho	WM.mI
Put-Cho	0.42	-0.11
Put-mI	0.27	0.25

## Sheet: Plasma-CSF HIV+ Dep
	C-IL6	C-IP10	C-KynTrp	C-MCP1	C-MIG	C-MIP1	C-Neop	C-NFL	C-RANTES	C-sCD14	C-sCD163	C-TNF
P-IL6	0.941	-0.148	-0.185	0.852	0.786	0.492	0.074	0.259	0.462	0.185	0.667	0.636
P-IP10	-0.512	0.75	-0.036	-0.214	-0.535	-0.632	0.393	0.25	-0.579	-0.036	-0.107	-0.667
P-KynTrp	-0.808	0.214	0.154	-0.714	-0.757	-0.316	0.493	0.146	-0.267	0.139	0.027	-0.559
P-MCP1	0.768	-0.536	-0.107	0.429	0.802	0.474	-0.143	-0.143	0.401	0.071	0.286	0.847
P-MIG	0.639	0.267	-0.445	0.757	0.111	0.394	0.267	0.445	0.5	0.802	0.579	0.27
P-MIP1	0.491	-0.401	0.089	0.49	0.278	0.986	-0.134	-0.223	1	0.134	0.045	0.405
P-Neop	-0.335	-0.107	0.005	-0.357	-0.401	-0.632	0.399	0.533	-0.579	0.511	0.501	-0.36
P-NFL	-0.256	0.286	-0.065	-0.321	-0.045	-0.632	0.264	0.434	-0.668	0.179	0.06	-0.162
P-RANTES	-0.394	-0.5	0.071	-0.643	-0.223	0.158	-0.25	-0.536	0.134	-0.107	-0.643	0.126
P-sCD14	-0.099	0.357	-0.281	-0.071	-0.223	-0.316	0.335	0.265	-0.267	0.032	0.137	-0.144
P-sCD163	0.02	0.286	0.149	0.179	-0.134	-0.632	0.171	0.227	-0.579	-0.145	0.109	-0.342
P-TNF	0.418	-0.378	0.414	0.414	0.315	0.798	-0.27	-0.505	0.787	-0.036	-0.108	0.364

## Sheet: Plasma-CSF HIV+ NoDep
	C-IL6	C-IP10	C-KynTrp	C-MCP1	C-MIG	C-MIP1	C-Neop	C-NFL	C-RANTES	C-sCD14	C-sCD163	C-TNF
P-IL6	0.399	0.044	0.443	-0.001	0.498	0.477	-0.245	0.026	-0.18	-0.345	-0.149	0.247
P-IP10	-0.443	0.478	-0.019	-0.145	-0.208	-0.251	0.473	-0.153	-0.082	-0.15	0.002	-0.267
P-KynTrp	-0.219	0.32	0.26	0.091	0.042	0.132	0.114	0.099	-0.157	0.002	0.023	0.124
P-MCP1	0.473	-0.454	-0.044	0.229	0.377	0.282	-0.455	0.137	0.191	-0.05	0.11	0.35
P-MIG	0.338	0.156	0.517	0.324	0.387	0.459	-0.245	0.305	-0.103	-0.068	0.008	0.548
P-MIP1	-0.221	0.126	0.217	0.034	-0.046	-0.054	0.056	0.151	0.076	0.138	0.108	-0.018
P-Neop	-0.171	0.177	0.28	-0.004	0.337	0.158	0.241	0.271	0.189	0.108	0.051	-0.142
P-NFL	-0.372	0.105	-0.067	-0.165	-0.042	-0.057	0.247	0.609	-0.008	0.196	0.02	-0.211
P-RANTES	0.316	0.279	0.239	-0.067	0.392	0.556	0.057	0.211	-0.446	-0.039	-0.036	0.251
P-sCD14	0.11	-0.054	0.004	0.14	0.057	0.239	-0.038	-0.014	0.213	0.051	0.006	-0.067
P-sCD163	-0.016	-0.054	-0.015	0.044	0.085	0.106	-0.13	0.022	0.089	0.033	0.134	0.238
P-TNF	-0.114	-0.291	0.026	0.072	-0.049	-0.054	-0.006	0.14	0.229	-0.24	0.349	0.254

## Sheet: Plasma-CSF HIV- Dep
	C-IL6	C-IP10	C-KynTrp	C-MCP1	C-MIG	C-MIP1	C-Neop	C-NFL	C-RANTES	C-sCD14	C-sCD163	C-TNF
P-IL6	0.65	-0.03	0.52	0.52	0.34	-0.29	0.06	0.88	-0.1	-0.52	0.8	NA
P-IP10	-0.14	0.77	-0.14	0.37	-0.14	0.07	0.88	0.6	0.15	-0.14	-0.12	NA
P-KynTrp	-0.75	0.03	0.21	-0.14	-0.93	-0.27	0	-0.05	-0.58	-0.43	-0.74	NA
P-MCP1	0.38	0.43	0.03	0.54	0.03	-0.44	0.53	0.77	-0.39	-0.83	0.32	NA
P-MIG	0.4	0.03	0.64	0.64	0.15	0.07	0.19	0.88	0.16	-0.15	0.49	NA
P-MIP1	NA	NA	NA	NA	NA	NA	NA	NA	NA	NA	NA	NA
P-Neop	-0.43	0.26	-0.4	0.26	-0.38	0.54	0.01	-0.24	0.27	0.12	0.11	NA
P-NFL	-0.64	0.03	0.1	-0.2	-0.93	-0.68	-0.01	0.05	-0.88	-0.57	-0.68	NA
P-RANTES	-0.32	0.14	-0.14	-0.09	-0.67	-0.85	0.24	0.14	-0.94	-0.89	-0.32	NA
P-sCD14	-0.7	0.26	0.23	-0.6	-0.75	-0.85	-0.12	-0.1	-0.82	-0.72	-0.4	NA
P-sCD163	0.81	-0.09	0.22	0.94	0.52	0.37	-0.24	0.47	0.33	-0.23	0.77	NA
P-TNF	0.6	-0.14	0.67	0.99	0.22	0.38	0.01	0.7	0.15	-0.12	0.28	NA

## Sheet: Plasma-CSF HIV- NoDep
	C-IL6	C-IP10	C-KynTrp	C-MCP1	C-MIG	C-MIP1	C-Neop	C-NFL	C-RANTES	C-sCD14	C-sCD163	C-TNF
P-IL6	0.941	-0.148	-0.185	0.852	0.786	0.492	0.074	0.259	0.462	0.185	0.667	0.636
P-IP10	-0.512	0.75	-0.036	-0.214	-0.535	-0.632	0.393	0.25	-0.579	-0.036	-0.107	-0.667
P-KynTrp	-0.808	0.214	0.154	-0.714	-0.757	-0.316	0.493	0.146	-0.267	0.139	0.027	-0.559
P-MCP1	0.768	-0.536	-0.107	0.429	0.802	0.474	-0.143	-0.143	0.401	0.071	0.286	0.847
P-MIG	0.639	0.267	-0.445	0.757	0.111	0.394	0.267	0.445	0.5	0.802	0.579	0.27
P-MIP1	0.491	-0.401	0.089	0.49	0.278	0.986	-0.134	-0.223	1	0.134	0.045	0.405
P-Neop	-0.335	-0.107	0.005	-0.357	-0.401	-0.632	0.399	0.533	-0.579	0.511	0.501	-0.36
P-NFL	-0.256	0.286	-0.065	-0.321	-0.045	-0.632	0.264	0.434	-0.668	0.179	0.06	-0.162
P-RANTES	-0.394	-0.5	0.071	-0.643	-0.223	0.158	-0.25	-0.536	0.134	-0.107	-0.643	0.126
P-sCD14	-0.099	0.357	-0.281	-0.071	-0.223	-0.316	0.335	0.265	-0.267	0.032	0.137	-0.144
P-sCD163	0.02	0.286	0.149	0.179	-0.134	-0.632	0.171	0.227	-0.579	-0.145	0.109	-0.342
P-TNF	0.418	-0.378	0.414	0.414	0.315	0.798	-0.27	-0.505	0.787	-0.036	-0.108	0.364
